# Supplementary material for: A Cytosolic Phosphoglucose Isomerase, OsPGI1c, Enhances Plant Growth and Herbivore Resistance in Rice
Source: Int J Mol Sci. 2024 Dec 28;26(1):169. doi: 10.3390/ijms26010169 (PMC11720589; doi:10.3390/ijms26010169)
Supplement: Supplementary file 1 [file ijms-26-00169-s001.zip]

Archive with 1 entries (1 files):
- ijms-3361386-supplementary.pdf
